# Supplementary material for: Effects of height-induced postural threat on static and dynamic balance performance in healthy individuals: a systematic review with meta-analysis
Source: Front Hum Neurosci. 2025 Dec 12;19:1705947. doi: 10.3389/fnhum.2025.1705947 (PMC12741850; doi:10.3389/fnhum.2025.1705947)
Supplement: Supplementary file 2 [file Table_2.XLSX]

## Sheet: Data extraction
S2 Table: Data extraction spreadsheet.
Study	Balance	Ground vs. threat condition	Test modality	Parameter	No threat			Threat
	category				mean	std	n	mean	std	n	SMD	SE	z	CI	CI
Studies including RMS values
Brown & Frank (1997)	static balance	ground level vs. 76 cm		COM displacement (m)	0.037	0.004	8	0	0.012	8	9.25	1.70992	1.95996	5.89862	12.6014
Carpenter et al. (2001)	static balance	ground level vs. 81cm		COP AP SD (mm)	5.21	0.26	8	5.25	0.28	8	-0.153846	0.500739	1.95996	-1.13528	0.827584
Carpenter et al. (2001)	static balance	ground level vs. 81cm, toes at the edge		COP AP SD (mm)	5.21	0.26	8	4.71	0.24	8	1.92308	0.604623	1.95996	0.738037	3.10812
Cleworth & Carpenter (2016)	static balance	ground level vs. 320 cm		COP AP RMS (mm)	4.8	0.4	20	3.9	0.3	20	2.25	0.404081	1.95996	1.45802	3.04198
Ellmers et al. (2020)	static balance	no threat, 4 cm wooden walkway vs. threat 110 cm		COP Ap sway path (cm)	1.78	1.03	16	3.01	0.91	16	-1.19417	0.383773	1.95996	-1.94636	-0.441993
Ellmers et al. (2022)	static balance	ground level vs. 60 cm		Sway amplitude (mm)	4.86	1.84	44	5.06	1.31	44	-0.108696	0.213358	1.95996	-0.52687	0.309479
Guo et al. (2024)	static balance	ground level vs. 5 cm, low threat	eyes open, unipedal stance	Mean Y (mm) (for right foot)	141.38	13.75	30	137.12	19.11	30	0.309818	0.259743	1.95996	-0.199269	0.818906
Guo et al. (2024)	static balance	ground level vs. 5 cm, low threat	eyes closed, unipedal stance	Mean Y (mm) (for right foot)	147.73	15.88	30	145.92	14.44	30	0.11398	0.258408	1.95996	-0.392491	0.620451
Guo et al. (2024)	static balance	ground level vs. 15 cm, medium threat	eyes open, unipedal stance	Mean Y (mm) (for right foot)	141.38	13.75	30	139.52	18.48	30	0.135273	0.258494	1.95996	-0.371366	0.641912
Guo et al. (2024)	static balance	ground level vs. 15 cm, medium threat	eyes closed, unipedal stance	Mean Y (mm) (for right foot)	147.73	15.88	30	144.14	19.83	30	0.226071	0.259022	1.95996	-0.281604	0.733745
Guo et al. (2024)	static balance	ground level vs. 25 cm, high threat	eyes open, unipedal stance	Mean Y (mm) (for right foot)	141.38	13.75	30	138.09	18.65	30	0.239273	0.259121	1.95996	-0.268595	0.747141
Guo et al. (2024)	static balance	ground level vs. 25 cm, high threat	eyes closed, unipedal stance	Mean Y (mm) (for right foot)	147.73	15.88	30	145.04	18.19	30	0.169395	0.258662	1.95996	-0.337572	0.676363
Guo et al. (2024)	static balance	ground level vs. 5 cm, low threat	eyes open, bipedal stance	Mean Y (mm) (for right foot)	131.07	18.93	30	112.89	22.15	30	0.96038	0.272677	1.95996	0.425943	1.49482
Guo et al. (2024)	static balance	ground level vs. 5 cm, low threat	eyes closed, bipedal stance	Mean Y (mm) (for right foot)	121.62	19.72	30	118.8	22.22	30	0.143002	0.258529	1.95996	-0.363705	0.649709
Guo et al. (2024)	static balance	ground level vs. 15 cm, medium threat	eyes open, bipedal stance	Mean Y (mm) (for right foot)	131.07	18.93	30	115.71	19.76	30	0.81141	0.268614	1.95996	0.284938	1.33788
Guo et al. (2024)	static balance	ground level vs. 15 cm, medium threat	eyes closed, bipedal stance	Mean Y (mm) (for right foot)	121.62	19.72	30	118.79	21.66	30	0.143509	0.258531	1.95996	-0.363202	0.650221
Guo et al. (2024)	static balance	ground level vs. 25 cm, high threat	eyes open, bipedal stance	Mean Y (mm) (for right foot)	131.07	18.93	30	120.89	24.16	30	0.537771	0.262824	1.95996	0.0226444	1.0529
Guo et al. (2024)	static balance	ground level vs. 25 cm, high threat	eyes closed, bipedal stance	Mean Y (mm) (for right foot)	121.62	19.72	30	119.2	19.8	30	0.122718	0.258442	1.95996	-0.383819	0.629255
Hill et al. (2023)	static balance	ground level vs. 80 cm	arms free	COP AP RMS (mm)	5.1	2.32	30	4.92	2.5	30	0.0775862	0.258296	1.95996	-0.428665	0.583837
Hill et al. (2023)	static balance	ground level vs. 80 cm	arms restricted	COP AP RMS (mm)	5.41	2.63	30	4.6	1.83	30	0.307985	0.259725	1.95996	-0.201067	0.817037
Hill et al. (2024a)	static balance	ground level vs. 80 cm	children	COP AP RMS (mm)	4.61	1.28	38	6.35	2.51	38	-1.35937	0.254536	1.95996	-1.85826	-0.860493
Hill et al. (2024a)	static balance	ground level vs. 80 cm	young adults	COP AP RMS (mm)	5.24	1.48	45	4.61	1.46	45	0.425676	0.213193	1.95996	0.00782574	0.843526
Hill et al. (2024a)	static balance	ground level vs. 80 cm	older adults	COP AP RMS (mm)	6.09	2.54	15	4.26	1.22	15	0.720472	0.376809	1.95996	-0.0180587	1.459
Hill et al. (2024b)	static balance	ground level vs. 80 cm	no HR feedback	COP AP RMS (mm)	4.9	1.84	20	4.3	1.14	20	0.326087	0.318322	1.95996	-0.297814	0.949987
Hill et al. (2024b)	static balance	ground level vs. 80 cm	slow HR feedback	COP AP RMS (mm)	4.86	1.08	20	4.07	0.84	20	0.731481	0.326632	1.95996	0.091295	1.37167
Hill et al. (2024b)	static balance	ground level vs. 80 cm	fast HR feedback	COP AP RMS (mm)	4.88	1.5	19	3.66	0.66	19	0.813333	0.33759	1.95996	0.151668	1.475
Huffman et al. (2009)	static balance	ground level vs. 320 cm		COP AP RMS (mm)	4.3	0.15	48	4.21	0.2	48	0.6	0.208666	1.95996	0.191021	1.00898
Laufer et al. (2006)	static balance	ground level vs. 85 cm	young adults, eyes open	COP AP SD (mm)	4.34	1.6	20	5.08	3.43	20	-0.4625	0.320428	1.95996	-1.09053	0.165527
Laufer et al. (2006)	static balance	ground level vs. 85 cm	young adults, eyes closed	COP AP SD (mm)	6.05	2.83	20	5.88	2.26	20	0.0600707	0.316299	1.95996	-0.559864	0.680005
Laufer et al. (2006)	static balance	ground level vs. 85 cm	old adults, eyes open	COP AP SD (mm)	4.94	1.71	60	4.65	1.52	60	0.169591	0.182902	1.95996	-0.188891	0.528072
Laufer et al. (2006)	static balance	ground level vs. 85 cm	old adults, eyes closed	COP AP SD (mm)	5.91	2.17	60	5.34	1.83	60	0.262673	0.18336	1.95996	-0.0967058	0.622051
Lelard et al. (2014)	static balance	ground level vs. 80 cm (5 cm away from edge)		COP AP displacement (mm)	0.09	2.25	32	0.89	2.82	32	-0.355556	0.251968	1.95996	-0.849403	0.138292
Omorczyk et al. (2023)	static balance	floor level vs. 125 cm	Natural stance	COP mean amplitude (mm)	3.04	1.26	34	3.38	1.62	34	-0.269841	0.243637	1.95996	-0.747361	0.207678
Omorczyk et al. (2023)	static balance	floor level vs. 125 cm	Tandem stance	COP mean amplitude (mm)	5.33	2.12	34	5.95	2.44	34	-0.292453	0.243829	1.95996	-0.770348	0.185443
Pasman et al. (2011)	static balance	ground level vs. 80 cm, at the edge of platform		COP AP RMS (mm)	5.11	0.32	16	4.68	0.19	16	1.34375	0.391425	1.95996	0.576571	2.11093
Pasman et al. (2011)	static balance	ground level vs. 160 cm, at the edge of platform		COP AP RMS (mm)	5.11	0.32	16	5.14	0.43	16	-0.09375	0.353748	1.95996	-0.787082	0.599582
Sturnieks et al. (2016)	static balance	ground level vs. 65 cm	Old Adults	Sway range AP (mm)	28.6	10.6	48	23.1	8.5	48	-0.509434	0.207409	1.95996	-0.915947	-0.10292
Sturnieks et al. (2016)	static balance	ground level vs. 65 cm	Young Adults	Sway range AP (mm)	14.8	4	9	15.8	7.8	9	-0.25	0.473242	1.95996	-1.17754	0.677538
Tashiro et al. (2024)	static balance	ground level vs. 60 cm		COP AP RMS (mm)	4.7	2.1	27	4.5	1.8	27	0.0952381	0.27232	1.95996	-0.438499	0.628975
Wissmann et al (2025a)	static balance	ground level vs. 80 cm	arms free, children	COP AP RMS (mm)	8.62	3.93	26	8.89	4.43	26	-0.0687023	0.277432	1.95996	-0.612459	0.475054
Wissmann et al (2025a)	static balance	ground level vs. 80 cm	arms restricted, children	COP AP RMS (mm)	8.02	3.42	26	8.17	4.01	26	-0.0438596	0.277383	1.95996	-0.587521	0.499802
Wissmann et al (2025a)	static balance	ground level vs. 80 cm	arms free, young adults	COP AP RMS (mm)	9.32	5.14	23	6.79	4.2	23	0.492218	0.299316	1.95996	-0.0944304	1.07887
Wissmann et al (2025a)	static balance	ground level vs. 80 cm	arms restricted, young adults	COP AP RMS (mm)	6.9	2.67	23	6.89	3.24	23	0.00374532	0.294884	1.95996	-0.574217	0.581708
Yiou et al. (2010)	static balance	no threat, 6 cm vs. 60 cm, position at the edge		ML CoG displacement (yG) (m)	0.05	0.01	10	0.06	0.01	10	-1	0.474342	1.95996	-1.92969	-0.0703074
Study	Balance	Ground vs. threat condition	Test modality	Parameter	No threat			Threat
	category				mean	std	n	mean	std	n	SMD	SE	z	CI	CI
Studies including MPF values
Carpenter et al. (2001)	static balance	ground level vs. 81cm	centre	MPF (Hz)	0.19	0.02	8	0.17	0.02	8	1	0.53033	1.95996	-0.0394279	2.03943
Carpenter et al. (2001)	static balance	ground level vs. 81cm, toes at the edge	edge	MPF (Hz)	0.19	0.02	8	0.22	0.02	8	-1.5	0.565962	1.95996	-2.60926	-0.390736
Cleworth & Carpenter (2016)	static balance	ground level vs. 320 cm		MPF (Hz)	0.18	0.01	20	0.24	0.02	20	-6	0.74162	1.95996	-7.45355	-4.54645
Ellmers et al. (2022)	static balance	ground level vs. 60 cm		Sway Frequency (Hz)	0.29	0.17	44	0.34	0.15	44	-0.294118	0.21435	1.95996	-0.714237	0.126001
Hill et al. (2023)	static balance	ground level vs. 80 cm	arms free	MPF (Hz)	0.24	0.13	30	0.35	0.22	30	-0.846154	0.269505	1.95996	-1.37437	-0.317933
Hill et al. (2023)	static balance	ground level vs. 80 cm	arms restricted	MPF (Hz)	0.27	0.15	30	0.39	0.16	30	-0.8	0.268328	1.95996	-1.32591	-0.274086
Hill et al. (2024a)	static balance	ground level vs. 80 cm	children	MPF (Hz)	0.26	11	38	0.19	0.08	38	0.00636364	0.229416	1.95996	-0.443284	0.456011
Hill et al. (2024a)	static balance	ground level vs. 80 cm	young adults	MPF (Hz)	0.22	0.12	45	0.34	0.13	45	-1	0.223607	1.95996	-1.43826	-0.561739
Hill et al. (2024a)	static balance	ground level vs. 80 cm	older adults	MPF (Hz)	0.38	0.29	15	0.56	0.17	15	-0.62069	0.373837	1.95996	-1.3534	0.112018
Hill et al. (2024b)	static balance	ground level vs. 80 cm	no HR feedback	MPF (Hz)	0.2	0.1	20	0.3	0.19	20	-1	0.33541	1.95996	-1.65739	-0.342608
Hill et al. (2024b)	static balance	ground level vs. 80 cm	slow HR feedback	MPF (Hz)	0.2	0.08	20	0.3	0.17	20	-1.25	0.345733	1.95996	-1.92762	-0.572376
Hill et al. (2024b)	static balance	ground level vs. 80 cm	fast HR feedback	MPF (Hz)	0.23	0.1	19	0.33	0.22	19	-1	0.344124	1.95996	-1.67447	-0.32553
Huffman et al. (2009)	static balance	ground level vs. 320 cm		MPF (Hz)	0.22	0.01	48	0.32	0.02	48	-10	0.75	1.95996	-11.47	-8.53003
Laufer et al. (2006)	static balance	ground level vs. 85 cm	young adults, eyes open	MPF (Hz)	1.02	0.15	20	1.04	0.17	20	-0.133333	0.316579	1.95996	-0.753817	0.48715
Laufer et al. (2006)	static balance	ground level vs. 85 cm	young adults, eyes closed	MPF (Hz)	1.06	0.15	20	1.04	0.14	20	0.133333	0.316579	1.95996	-0.48715	0.753817
Laufer et al. (2006)	static balance	ground level vs. 85 cm	old adults, eyes open	MPF (Hz)	1.04	0.16	60	1.13	0.22	60	-0.5625	0.18615	1.95996	-0.927347	-0.197653
Laufer et al. (2006)	static balance	ground level vs. 85 cm	old adults, eyes closed	MPF (Hz)	1.1	0.15	60	1.23	0.26	60	-0.866667	0.190953	1.95996	-1.24093	-0.492406
Omorczyk et al. (2023)	static balance	floor level vs. 125 cm	Natural stance	MF (Hz)	0.94	0.35	34	0.91	0.41	34	0.0857143	0.242647	1.95996	-0.389865	0.561294
Omorczyk et al. (2023)	static balance	floor level vs. 125 cm	Tandem stance	MF (Hz)	0.8	0.23	34	0.78	0.24	34	0.0869565	0.24265	1.95996	-0.388629	0.562542
Pasman et al. (2011)	static balance	ground level vs. 80 cm, at the edge of platform		MPF (Hz)	0.22	0.03	16	0.3	0.03	16	-2.66667	0.485913	1.95996	-3.61904	-1.7143
Pasman et al. (2011)	static balance	ground level vs. 160 cm, at the edge of platform		MPF (Hz)	0.22	0.03	16	0.38	0.05	16	-5.33333	0.754615	1.95996	-6.81235	-3.85431
Sturnieks et al. (2016)	static balance	ground level vs. 65 cm	Old Adults	Sway Frequency (Hz)	0.363	0.17	48	0.559	0.296	48	-1.15294	0.220431	1.95996	-1.58498	-0.720904
Sturnieks et al. (2016)	static balance	ground level vs. 65 cm	Young Adults	Sway Frequency (Hz)	0.209	0.037	9	0.222	0.047	9	-0.351351	0.475028	1.95996	-1.28239	0.579686
Wissmann et al (2025a)	static balance	ground level vs. 80 cm	arms free, children	MPF (Hz)	0.21	0.09	26	0.21	0.09	26	0	0.27735	1.95996	-0.543596	0.543596
Wissmann et al (2025a)	static balance	ground level vs. 80 cm	arms restricted, children	MPF (Hz)	0.2	0.1	26	0.2	0.08	26	0	0.27735	1.95996	-0.543596	0.543596
Wissmann et al (2025a)	static balance	ground level vs. 80 cm	arms free, young adults	MPF (Hz)	0.29	0.25	23	0.26	0.15	23	0.12	0.295149	1.95996	-0.458482	0.698482
Wissmann et al (2025a)	static balance	ground level vs. 80 cm	arms restricted, young adults	MPF (Hz)	0.34	0.29	23	0.32	0.16	23	0.0689655	0.294972	1.95996	-0.509168	0.647099
Study	Balance	Ground vs. threat condition	Test modality	Parameter	No threat			Threat
	category				mean	std	n	mean	std	n	SMD	SE	z	CI	CI
Studies including values on gait
Brown et al. (2002b)	dynamic balance	Unconstrained walkway (60 cm)	floor level vs. 60 cm	velocity (m/s)	1	0.04	31	0.99	0.04	31	0.25	0.254991	1.95996	-0.249772	0.749772
Brown et al. (2002b)	dynamic balance	Constrained walkway (15 cm)	floor level vs. 60 cm	velocity (m/s)	0.96	0.03	31	0.86	0.03	31	3.33333	0.392584	1.95996	2.56388	4.10278
Ellmers & Young (2018)	dynamic balance	Single Task	ground level vs. 110 cm	gait speed (m/s)	0.69	0.18	15	0.65	0.19	15	0.222222	0.366274	1.95996	-0.495661	0.940105
Ellmers & Young (2018)	dynamic balance	Dual Task	ground level vs. 110 cm	gait speed (m/s)	0.59	0.19	15	0.58	0.18	15	0.0526316	0.365212	1.95996	-0.66317	0.768433
Gage (2003)	dynamic balance	combined YA &OA	ground level vs. 60 cm	velocity (m/s)	0.955	0.032	31	0.905	0.029	31	1.5625	0.290181	1.95996	0.993756	2.13124
Kluft et al. (2020)	dynamic balance	focus on the landing strategy	2.5 cm vs. 78 cm	walking speed (m/s)	1.07	0.13	24	1.03	0.14	24	0.307692	0.290378	1.95996	-0.261439	0.876823
McKenzie & Brown (2004)	dynamic balance	Old Adults, unconstrained walkway	ground level vs. 60 cm	lead limb velocity (m/s)	2.31	0.07	17	2.09	0.09	17	3.14286	0.512743	1.95996	2.1379	4.14781
McKenzie & Brown (2004)	dynamic balance	Old Adults, constrained walkway (15 cm)	ground level vs. 60 cm	lead limb velocity (m/s)	2.14	0.07	17	1.77	0.09	17	5.28571	0.726988	1.95996	3.86084	6.71058
McKenzie & Brown (2004)	dynamic balance	Young Adults, unconstrained walkway	ground level vs. 60 cm	lead limb velocity (m/s)	2.23	0.09	15	2.29	0.09	15	-0.666667	0.375154	1.95996	-1.40196	0.0686222
McKenzie & Brown (2004)	dynamic balance	Young Adults, constrained walkway	ground level vs. 60 cm	lead limb velocity (m/s)	2.01	0.07	15	2.02	0.08	15	-0.142857	0.365614	1.95996	-0.859447	0.573733
Lambrich et al. (2025)	dynamic balance	young adults, arms free	ground level vs. 80 cm	gait speed (m/s)	1.28	0.38	22	0.96	0.36	22	0.842105	0.314591	1.95996	0.225518	1.45869
Lambrich et al. (2025)	dynamic balance	young adults, arms restricted	ground level vs. 80 cm	gait speed (m/s)	1.16	0.45	22	0.94	0.32	22	0.488889	0.305982	1.95996	-0.110825	1.0886
Wissmann et al. (2025b)	dynamic balance	children, arms free	ground level vs. 80 cm	gait speed (m/s)	9.1	1	29	7.8	1.7	29	1.3	0.289023	1.95996	0.733525	1.86648
Wissmann et al. (2025b)	dynamic balance	children, arms restricted	ground level vs. 80 cm	gait speed (m/s)	8.6	1.4	29	7.2	1.7	29	1	0.278543	1.95996	0.454066	1.54593
Wissmann et al. (2025b)	dynamic balance	young adults, arms free	ground level vs. 80 cm	gait speed (m/s)	9.7	0.6	26	8.2	1.8	26	2.5	0.370161	1.95996	1.7745	3.2255
Wissmann et al. (2025b)	dynamic balance	young adults, arms restricted	ground level vs. 80 cm	gait speed (m/s)	9.6	0.7	26	7.5	1.6	26	3	0.404304	1.95996	2.20758	3.79242
