# Supplementary material for: Effects of height-induced postural threat on static and dynamic balance performance in healthy individuals: a systematic review with meta-analysis
Source: Front Hum Neurosci. 2025 Dec 12;19:1705947. doi: 10.3389/fnhum.2025.1705947 (PMC12741850; doi:10.3389/fnhum.2025.1705947)
Supplement: Supplementary file 3 [file Table_3.XLSX]

## Sheet: Quality assessment
S3 Table: Quality assessment of included studies using the appraisal tool for cross-sectional studies (Downes et al., 2016)
Study/Criteria	1.	2.	3.	4.	5.	6.	7.	8.	9.	10.	11.	12.	13.	14.	15.	16.	17.	18.	19.	20.
Static balance
Brown & Frank (1997)	1	1	0	1	0	0	NA	1	1	1	1	1	NA	NA	1	1	1	1	0	1
Carpenter et al. (2001)	1	1	0	1	1	1	NA	1	1	1	1	1	NA	NA	1	1	1	1	0	1
Cleworth & Carpenter (2016)	1	1	0	1	1	1	NA	1	1	1	1	1	NA	NA	1	1	1	1	0	1
Ellmers et al. (2020)	1	1	1	1	1	1	NA	1	1	1	1	1	NA	NA	1	1	1	1	0	1
Ellmers et al. (2022)	1	1	1	1	1	1	NA	1	1	1	1	1	NA	NA	1	1	1	1	0	1
Guo et al. (2024)	1	1	0	1	1	1	NA	1	1	1	1	1	NA	NA	1	1	1	1	0	1
Hill et al. (2023)	1	1	1	1	1	1	NA	1	1	1	1	1	NA	NA	1	1	1	1	0	1
Hill et al. (2024a)	1	1	1	1	1	1	NA	1	1	1	1	1	NA	NA	1	1	1	1	0	1
Hill et al. (2024b)	1	1	1	1	1	1	NA	1	1	1	1	1	NA	NA	1	1	1	1	0	1
Huffman et al. (2009)	1	1	0	1	1	1	NA	1	1	1	1	1	NA	NA	1	1	1	1	0	1
Laufer et al. (2006)	1	1	0	1	1	1	NA	1	1	1	1	1	NA	NA	1	1	1	1	0	1
Lelard et al. (2014)	1	1	0	1	1	1	NA	1	1	1	1	1	NA	NA	1	1	1	1	0	1
Omorczyk et al. (2023)	1	1	0	1	1	1	NA	1	1	1	1	1	NA	NA	1	1	1	1	0	1
Pasman et al. (2011)	1	1	0	1	1	1	NA	1	1	1	1	1	NA	NA	1	1	1	1	0	1
Sturnieks et al. (2016)	1	1	0	1	1	1	NA	1	1	1	1	1	NA	NA	1	1	1	1	0	1
Tashiro et al. (2024)	1	1	0	1	1	1	NA	1	1	1	1	1	NA	NA	1	1	1	1	0	1
Wissmann et al. (2025a)	1	1	1	1	1	1	NA	1	1	1	1	1	NA	NA	1	1	1	1	0	1
Yiou et al. (2010)	1	1	0	1	1	1	NA	1	1	1	1	1	NA	NA	1	1	1	1	0	1
Dynamic balance
Brown et al. (2002b)	1	1	0	1	1	1	NA	1	1	1	1	1	NA	NA	1	1	1	1	0	1
Ellmers & Young (2018)	1	1	0	1	1	1	NA	1	1	1	1	1	NA	NA	1	1	1	1	0	1
Gage (2003)	1	1	0	1	1	1	NA	1	1	1	1	1	NA	NA	1	1	1	1	0	1
Kluft et al. (2020)	1	1	0	1	1	1	NA	1	1	1	1	1	NA	NA	1	1	1	1	0	1
Lambrich et al. (2025)	1	1	1	1	1	1	NA	1	1	1	1	1	NA	NA	1	1	1	1	0	1
McKenzie & Brown (2004)	1	1	0	1	1	1	NA	1	1	1	1	1	NA	NA	1	1	1	1	0	1
Wissmann et al. (2025b)	1	1	1	1	1	1	NA	1	1	1	1	1	NA	NA	1	1	1	1	0	1
Legend: 1 = "yes"; 0 = "no"; – = "do not know"; NA = "not applicable"; green = questions (1, 4, 10, 11, 12, 16, 18) related to the quality of reporting; blue = questions (2, 3, 5, 8, 17, 19, 20) related to study design quality; grey = questions (6, 7, 9, 13, 14, 15) related to risk of bias
Questions/Criteria
Introduction
1. Were the aims/objectives of the study clear?
Methods
2. Was the study design appropriate for the stated aim(s)?
3. Was the sample size justified?
4. Was the target/reference population clearly defined? (Is it clear who the research was about?)
5. Was the sample frame taken from an appropriate population base so that it closely represented the target/reference population under investigation?
6. Was the selection process likely to select subjects/participants that were representative of the target/reference population under investigation?
7. Were measures undertaken to address and categorise non-responders?
8. Were the risk factor and outcome variables measured appropriate to the aims of the study?
9. Were the risk factor and outcome variables measured correctly using instruments/measurements that had been trialled, piloted or published previously?
10. Is it clear what was used to determined statistical significance and/or precision estimates? (e.g. p-values, confidence intervals)
11. Were the methods (including statistical methods) sufficiently described to enable them to be repeated?
Results
12. Were the basic data adequately described?
13. Does the response rate raise concerns about non-response bias?
14. If appropriate, was information about non-responders described?
15. Were the results internally consistent?
16. Were the results presented for all the analyses described in the methods?
Discussion
17. Were the authors' discussions and conclusions justified by the results?
18. Were the limitations of the study discussed?
Other
19. Were there any funding sources or conflicts of interest that may affect the authors’ interpretation of the results?
20. Was ethical approval or consent of participants attained?
